# Supplementary material for: Drosophila simulans: A Species with Improved Resolution in Evolve and Resequence Studies
Source: G3 (Bethesda). 2017 May 24;7(7):2337–43. doi: 10.1534/g3.117.043349 (PMC5499140; doi:10.1534/g3.117.043349)
Supplement: Supplementary file 2 [file 2337TableS1.xls]

## Sheet: Sheet2
Table S1. Details of DNA extraction and library preparation for the founder and evolved replicate populations of D. simulans and D. melanogaster. Nomenclature of the libraries is as follows: e.g. species_replicate_generation_selection regime. Species: Dsim (D. simulans) and Dmel (D. melanogaster), replicate: letters (A-Z), generation: F#, # indicating the number of generations, and selection regi…
Library	Sample	DNA isolation	Amount of starting material	Fragmentation method	Kit	Size selection method	Insert size (bp)	Polymerase	No. of PCR cycles	Sequencing platform	Read length (bp)	Published in	SRA Run accession no.
Dmel_A_F0	Base_R3	High salt extraction protocol (50) including RNase A treatment	5 µg	Covaris S22	Illumina Paired-End DNA Sample Prep protocol3	Agarose gel	390	Phusion4	10	GAIIx	2 x 101	Orozco-terWengel et al. (2012)	ERR103326-ERR103327
	Dmel_AP1	High salt extraction protocol (50) including RNase A treatment	1.5 µg	Covaris S22	NEBNext Mastermix Kit E6040L4 and TruSeq single-index adapters3	AMPure XP beads5 and agarose gel	280	TruSeq PCR Mastermix3	10	HiSeq 2000	2 x 100	Nouhaud et al. (2016)	ERR1597893
Dmel_B_F0	Base_R2	High salt extraction protocol (50) including RNase A treatment	5 µg	Covaris S22	Illumina Paired-End DNA Sample Prep protocol3	Agarose gel	400	Phusion4	10	GAIIx	2 x 101	Orozco-terWengel et al. (2012)	ERR103325
	Dmel_AP2	High salt extraction protocol (50) including RNase A treatment	1.5 µg	Covaris S22	NEBNext Mastermix Kit E6040L4 and TruSeq single-index adapters3	AMPure XP beads5 and agarose gel	280	TruSeq PCR Mastermix3	10	HiSeq 2000	2 x 100	Nouhaud et al. (2016)	ERR1597894
Dmel_C_F0	Base_R1	DNeasy Blood and Tissue Kit1 including RNase A treatment	5 µg	Covaris S22	Illumina Paired-End DNA Sample Prep protocol3	Agarose gel	220	Phusion4	10	GAIIx	2 x 74 and 2 x 76	Orozco-terWengel et al. (2012)	ERR103321-ERR103324
	Dmel_Portugal_Base_9	DNeasy Blood and Tissue Kit1 including RNase A treatment	1.5 µg	Covaris S22	NEBNext Mastermix Kit E6040L4 and TruSeq single-index adapters3	AMPure XP beads5 and agarose gel	280	TruSeq PCR Mastermix3	10	HiSeq 2000	2 x 100	This study	ERR1988291 -ERR1988293
Dmel_A_F59_Hot	F59_pool_R1	High salt extraction protocol (50) including RNase A treatment	1 µg	Covaris S22	TruSeq v2 DNA Sample Prep Kit3; ligation of TruSeq single-index adapters followed by pooling of ligated fragments and PCR amplification of the multiplexed size-selected fragments	Agarose gel	300	TruSeq PCR Mastermix3	10	HiSeq 2000	2 x 100	Franssen et al. (2015)	ERR506822
Dmel_B_F59_Hot	F59_pool_R2	High salt extraction protocol (50) including RNase A treatment	1 µg	Covaris S22	TruSeq v2 DNA Sample Prep Kit3; ligation of TruSeq single-index adapters followed by pooling of ligated fragments and PCR amplification of the multiplexed size-selected fragments	Agarose gel	300	TruSeq PCR Mastermix3	10	HiSeq 2000	2 x 100	Franssen et al. (2015)	ERR506823
Dmel_C_F59_Hot	F59_pool_R3	High salt extraction protocol (50) including RNase A treatment	1 µg	Covaris S22	TruSeq v2 DNA Sample Prep Kit3; ligation of TruSeq single-index adapters followed by pooling of ligated fragments and PCR amplification of the multiplexed size-selected fragments	Agarose gel	300	TruSeq PCR Mastermix3	10	HiSeq 2000	2 x 100	Franssen et al. (2015)	ERR506824
Dsim_A_F0	Dsim_Fl_Base_1	High salt extraction protocol (50) including RNase A treatment	2.5 µg	Covaris S22	TruSeq DNA PCR-Free Sample Prep Kit3	AMPure XP beads5	300	n.a.	n.a.	HiSeq 2000	2 x 100	This study	ERR1980726-ERR1980735
Dsim_B_F0	Dsim_Fl_Base_3	High salt extraction protocol (50) including RNase A treatment	2.5 µg	Covaris S22	TruSeq DNA PCR-Free Sample Prep Kit3	AMPure XP beads5	300	n.a.	n.a.	HiSeq 2000	2 x 100	This study	ERR1980736-ERR1980745
Dsim_C_F0	Dsim_Fl_Base_5	High salt extraction protocol (50) including RNase A treatment	2.5 µg	Covaris S22	TruSeq DNA PCR-Free Sample Prep Kit3	AMPure XP beads5	300	n.a.	n.a.	HiSeq 2000	2 x 100	This study	ERR1980746-ERR1980755
Dsim_A_F60_Hot	Dsim_Fl_Hot_1	High salt extraction protocol (50) including RNase A treatment	2.5 µg	Covaris S22	TruSeq DNA PCR-Free Sample Prep Kit3	AMPure XP beads5	380	n.a.	n.a.	HiSeq 2000	2 x 100	This study	ERR1987203-ERR1987207
Dsim_B_F60_Hot	Dsim_Fl_Hot_3	High salt extraction protocol (50) including RNase A treatment	2.5 µg	Covaris S22	TruSeq DNA PCR-Free Sample Prep Kit3	AMPure XP beads5	380	n.a.	n.a.	HiSeq 2000	2 x 100	This study	ERR1987208-ERR1987212
Dsim_C_F60_Hot	Dsim_Fl_Hot_5	High salt extraction protocol (50) including RNase A treatment	2.5 µg	Covaris S22	TruSeq DNA PCR-Free Sample Prep Kit3	AMPure XP beads5	380	n.a.	n.a.	HiSeq 2000	2 x 100	This study	ERR1987213-ERR1987217
1 Qiagen, Hilden, Germany
2 Covaris, Inc. Woburn, MA, USA
3 Illumina, San Diego, CA
4 New England Biolabs, Ipswich, MA
5 Beckman Coulter, Carlsbad, CA
Franssen SU, Nolte V, Tobler R, Schlötterer C. 2015. Patterns of linkage disequilibrium and long range hitchhiking in evolving experimental Drosophila melanogaster populations. Mol Biol Evol. 32:495-509.
Nouhaud P, Tobler R, Nolte V, Schlötterer C. 2016. Ancestral population reconstitution from isofemale lines as a tool for experimental evolution. Ecology and Evolution, doi:10.1002/ece3.2402.
Orozco-terWengel P, Kapun M, Nolte V, Kofler R, Flatt T, Schlötterer C. 2012. Adaptation of Drosophila to a novel laboratory environment reveals temporally heterogeneous trajectories of selected alleles. Mol Ecol. 21:4931-41.
