# Supplementary material for: Drosophila simulans: A Species with Improved Resolution in Evolve and Resequence Studies
Source: G3 (Bethesda). 2017 May 24;7(7):2337–43. doi: 10.1534/g3.117.043349 (PMC5499140; doi:10.1534/g3.117.043349)
Supplement: Supplementary file 3 [file 2337TableS2.xls]

## Sheet: Sheet1
Table S2. Average sequence coverage of major chromosomes (X, 2L, 2R, 3L, and 3R) in D. simulans (Dsim) and D. melanogaster (Dmel) data sets before and after downsampling. Replicates and generations are shown in letters A-C and F#, respectively.
Before downsampling
	Dmel_A	Dsim_A	Dmel_B	Dsim_B	Dmel_C	Dsim_C
F0	179.2	195.6	174.4	256.8	216.8	303
F60/F59	73.2	125	89.6	71.8	86.4	81.2
After downsampling
F0	179.2		174.4		216.8
F60/F59	73.2		71.8		81.2
